# Supplementary material for: Rescue of collapsed replication forks is dependent on NSMCE2 to prevent mitotic DNA damage
Source: PLoS Genet. 2019 Feb 8;15(2):e1007942. doi: 10.1371/journal.pgen.1007942 (PMC6383951; doi:10.1371/journal.pgen.1007942)
Supplement: S1 Data — The tabs are labeled F1A for Fig 1A, F1C for Fig 1C, and so on. Image files are not included. The tabulated data in each cell is described in the legend in each tab. The abbreviations for column and row headings follow the main text. See figure legends for more details. (XLSX) [file pgen.1007942.s011.xlsx]

## Sheet: F1A
	F1A. Sumoylated BLM levels are shown based on Image J analysis of WB normalized to SUMO2
	NC1	NC1+HU	siNSMCE2-2	siNSMCE2-2+HU	siNSMCE2-6	siNSMCE2-6+HU
	1	8.64211	1.15636	2.88381	0.48301	3.96421
	1	6.63568	0.24115	0.93393	0.57739	1.9383
	1	5.41473	0.29008	0.90294	1.69093	5.73975
	1	8.86405	2.00381	6.65775	4.02947	6.57507
	1	8.71566	0.52756	0.88805	0.59067	1.51228
Mean	1	7.65445	0.843792	2.4533	1.47429	3.94592
SD	0	1.55073	0.743828	2.50124	1.51193	2.24074

## Sheet: F1C
	F1B. Numbers of BLM foci. Data was compiled from 3-5 experiments and binned in 20-100 cell bins. Each cell represents the mean of each bin
	NC1	NC1+HU	siNSMCE2-2+HU	siNSMCE2-2	siNSMCE2-6	siNSMCE2-6+HU
	22.7228	48.015	7.47	6.48718	2.54545	5.51
	10.101	36.91	8.86	1.74359	3.72727	18.455
	7.9604	26.685	7.73	1.97368	0.818182	13.205
	11.1386	34.91	12.185	0.684211	2.8	6.07
	10.3465	46.5	15.865	0.552632	1.27273	28.82
	7.37624	36.23	6.685	0.473684	21.9091	26.78
	16.1485	40.565	12.96	23.4737	0.636364	19.585
	9.83168	63.725	17.615	8.44737	2.72727	6.285
	3.07407	79	19.455	3.4	2.27273	4.775

## Sheet: F1D
	F1D. Numbers of RAD51 foci. Each cell represents the number of foci in a cell. Unbinned data compiled from 3 experiments.
	NC1	NC1+HU	siNSMCE2-6	siNSMCE2-6+HU	siNSMCE2-2	siNSMCE2-2+HU
	2	19	1	77	0	47
	0	45	16	28	1	113
	2	63	3	32	1	102
	4	0	5	68	3	72
	1	97	15	63	7	64
	0	52	1	48	8	105
	0	34	3	25	0	50
	1	65	7	72	0	51
	0	51	4	55	2	37
	0	40	1	32	6	14
	1	13	6	34	0	72
	0	45	6	68	1	55
	0	85	3	83	1	27
	0	29	13	47	2	78
	5	25	12	83	14	82
	0	55	0	61	2	29
	2	49	9	95	6	47
	3	1	2	82	1	60
	4	11	3	45	3	50
	5	11	0	64	3	73
	2	35	17	53	1	89
	1	37	12	55	0	55
	0	38	2	67	5	54
	2	57	1	56	0	53
	0	59	12	35	2	68
	0	38	20	48	3	81
	1	2	2	37	0	58
	3	60	1	68	12	71
	4	51	0	21	17	24
	0	48	1	63	2	45
	1	23	0	61	1	100
	3	32	1	13	12	73
	9	57	9	13	20	75
	1	61	3	16	2	0
	1	19	11	34	1	40
	1	86	12		0	76
	0	66	5		9	80
	0	44	2		0	53
	0	22	0		3	98
	0	44	1		0	16
	0	41	3		1	39
	0	19	3		5	66
	0	45	17		4	116
	0	63	6		0	86
	3	0	17		3	35
	1	97	1		3	42
	0	52	20		8	113
	0	34	12		3	36
	0	2	4		11	65
	0	66	3		7	86
	0	50	3		1	49
	1	50			16	82
	1	51			3	0
	9	45			5	32
	15	51			15	97
	0	22			1	55
	4	3			3	0
	5				7	10
	0				4	11
	0				1	86
	0				6	86
	0				6	59
	0				3
				12
				0
				9

## Sheet: F1E
	F1E. Intensity of RAD51 foci. Data is represented the same way as in Figure 1C
	NC1	NC1+HU	siNSMCE2-2	siNSMCE2-2+HU	siNSMCE2-6	siNSMCE2-6+HU
	46.6475	54.1356	52.68	65.9108	54.4229	90.8822
	49.8091	62.8154	61.4429	91.7329	56.2759	82.6727
	52.4822	60.6456	75.1917	81.2219	69.5912	90.7504
	63.6558	76.7142	51.7344	97.4061	64.0416	69.3904
	66.5483	57.3464	64.6014	88.6214	74.7443	85.0075
	56.3092	70.3738	73.7868	88.1822	63.662	92.4822
	51.325	64.6675	65.7444	80.9275	82.3827	96.1831
	53.4661	58.7064	86.7	91.1017	54.1325	97.6347
	46.7617	48.9547		104.031	55.42	76.5727
	46.7414	59.6539		104.582	55.7533	77.9571
	47.7239	67.9633
	57.1749	72.9978
	62.0624	62.7565
	56.0486	54.5118
	71.6202	56.6253
	52.3308	58.6278
	48.7186	67.5749
	51.0112	66.019
	52.4647	60.4708
	52.5704	60.6961

## Sheet: F1F
	F1F. Number of RPA foci. Data is represented in the same way as Figure 1C.
	NC1	NC1+HU	siNSMCE2-2	siNSMCE2-2+HU	siNSMCE2-6	siNSMCE2-6+HU
	4.22	51	1.80769	48.4615	2.25	29.11
	2.72	52.95	2.03846	21.1923	3.71	42.14
	1.56	52.33	12.9615	31.5385	3.14	44.01
	3.5	40.87	7.07692	34.6538	1.38	28.04
	0.82	68.36	1.84615	31.7193	2.72	20.19
	5.75	36.3	5.70175	29.7692	6.33	30.51
	9.75	56.325	3.46154	22.7692	6.37	34.62
	1.5	63.375	0.307692	35.1538	10.19	31.8
	1.77	50.445	0.192308	30.6923	0.21	30.24
		43.02	1.15385	40.0769	1.71	30.2533
		70.5933	0.884615	30.6154		11.22
		43.86	0.192308	25.5769		25.9133
		72.22	0.269231	31		38.3333
		46.4467	3.99496	30.6814		28.9533
		65.9267	1.38462	44.9615		17.38
		38.3333	0.307692	18.2308
		43.02	1.11538	33.8462

## Sheet: F1H
	F1H. Data is represented as SCE/46 chromosomes compiled data from 3 experiments. Each cell is counts from a single metaphase.*
	NC1	NC1+HU	siNSMCE2-2	siNSMCE2-2+HU
	4	7	2	6
	5	24	3	7
	7	7	3	8
	3	16	3	6
	6	8	2	10
	4	14	5	9
	2	8	3	12
	4	10	2	3
	5	7	3	7
	6	10	3	8
	3	17	4	10
	4	19	5	4
	5	27		7
		10
		18
	*A repeat and confirmation of an experiment reported by Potts and Yu

## Sheet: F2AL
	F2A. DSB accumulation (left side). Data was analyzed in image J and represented as fold change compared to control. 3 experiments.
	NC1	siNSMCE2-2	NC1 +HU 16hrs	siNSMCE2-2 +HU 16hrs	NC1 +HU 48hrs	siNSMCE2-2 +HU 48hrs	NC1 +4Gy IR	siNSMCE2-2 +4Gy IR
	1	1.36522	1.24367	1.22231	2.93323	1.38359	1.96773	2.08074
	1	1.14353	1.10707	1.2263	2.67507	1.19582	2.3592	1.91133
	1	1.1038	0.920977	0.892988	1.93972	0.892988	2.1736	2.17983

## Sheet: F2AR
		F2A. DSB time course (right side). Compiled from 7 experiments, at least 2 experiments for each time point. Same analytic protocol as in F2A left side.
		NC1								siNSMCE2-2
NT		1	1	1	1	1	1	1		1.30436	1.23051	1.18989	0.823597	1.53652	1.75287	1.58243
24hr HU		0.96197	0.862093	0.858521	0.996876	0.919865	0.900672	1.32705		0.905907	0.815076	0.621714	0.802837	0.786384	0.799162	1.29945
4h Rel		1.41625	1.34396			1.3801	1.11824	2.64819		0.82903	0.577062			0.703046	0.743963	1.33405
8h Rel		2.05406	1.81317	1.15563	1.33931	1.59054	1.66043	2.23526		0.610425	0.980777	0.687	0.973894	0.813024	0.672094	1.3132
12h Rel		2.24113	2.06176	2.06176				2.77575		2.03719	1.78404	1.78404				1.08087
24h Rel		3.51098	3.02916	3.02916				2.05409		1.01866	1.21257	1.21257				1.01927

## Sheet: F2B
		F2B. Numbers of RAD51 foci over time. Data compiled from 3 experiments. Data is represeted as mean values from 10-cell bins
		NC1										siNSMCE2-2										siNSMCE2-6
NT		1.39	1.44	2.22	1.51		0.58	0.78	4.32	8.86		2.55	1.81	5.83	2.42		5.71	6.31	1.95	2.86		8.63	3.64	6.06	5.88	0.23	0.2	0.5	0.11
24hr HU		54.67	41.36	37.89	43.5	31.73	43.7	39.17	39	16.87	46.5	71.56	52.72	62.72	57.76		29.5	40.5	52.67	57.2	56	35.88	49	57.5	58.35
2hr Rel		63.7	37.25	35.14	46.88	43.5	30.8	24	33.71	19.25		51	35	61.6	72.67		30.29	71	23.86	24.14		35	37.38	42.55	38.55
4hr Rel		20.9	33.57	19	18.62	27	31.8	44.9	8	12.09							34.83	19.5	44	32.67		51	42.88	31.88	20.36
8hr Rel		12.57	18.7	13.82	9.88	11.5	29.4	13.63	8	4		17.25	26.4	38.71	25.88		71.5	21	30	42.17		48	29.3	62.25	29.5
12hr Rel		25.71	35.33	40.86	44.5	30.75	22.8	10.8	7.4	12.6		30.33	29.17	34.44	23.4	33.33	19.5	8.8	29.5	43.25		40.2	42	46.5	33.75
24hr Rel		7.14	11.07	2.38	15.17		0.78	2.33	1	1		5.1	12.67	5.63	9.8		4.17	7.37	3.77	17.89	3.85	7.82	9.63	10.71	9

## Sheet: F2CUR
		F2C. Fork restart (upper right). One experiment with siNSMCE2-6 compared with control (nc1); one experiment with both siNSMCE2-2 and siNSMCE2-6 compared to control.
		NC1		siNSMCE2-2		siNSMCE2-6
NT		93.5	91.8	90.9		94.1	93.8
5 h HU		92.3	89.6	84.9		91	86.3
16 h HU		2.6	7.9	3.2		9.3	3.7

[truncated: 11 more sheets: F2CUL, F2CBL, F2CBR, F2D, F3F, F3G, F3H, F4B, F4C, F4D, F4F]
